# Supplementary material for: Characterization of Date Seed Powder Derived Porous Graphene Oxide and Its Application as an Environmental Functional Material to Remove Dye from Aqueous Solutions
Source: Materials (Basel). 2022 Nov 16;15(22):8136. doi: 10.3390/ma15228136 (PMC9693346; doi:10.3390/ma15228136)
Supplement: Supplementary file 1 [file materials-15-08136-s001.zip]

Archive with 1 entries (1 files):
- materials-1990728-supplementary.pdf
